# Supplementary material for: Chloroplast Thylakoidal Ascorbate Peroxidase, PtotAPX, Has Enhanced Resistance to Oxidative Stress in Populus tomentosa
Source: Int J Mol Sci. 2022 Mar 19;23(6):3340. doi: 10.3390/ijms23063340 (PMC8953715; doi:10.3390/ijms23063340)
Supplement: Supplementary file 1 [file ijms-23-03340-s001.zip]

Archive with 6 entries (5 files):
- supplementary files/original files/
- supplementary files/original files/original data.xlsx
- supplementary files/original files/original files.pdf
- supplementary files/Supplementary Figure 1.tif
- supplementary files/Supplementary Figure 2.tif
- supplementary files/Supplementary information.pdf
