# Supplementary material for: Chloroplast Thylakoidal Ascorbate Peroxidase, PtotAPX, Has Enhanced Resistance to Oxidative Stress in Populus tomentosa
Source: Int J Mol Sci. 2022 Mar 19;23(6):3340. doi: 10.3390/ijms23063340 (PMC8953715; doi:10.3390/ijms23063340)
Supplement: Supplementary file 1 [file ijms-23-03340-s001.zip › supplementary files/original files/original data.xlsx]

## Sheet: Xlyem thichness
Xlyem thichness
	WT	average	OX-P	average	Anti-P	average
1	0.57	0.599917	0.546	0.655583	0.546	0.557417
	0.56525		0.56675		0.56675
	0.6645		0.5595		0.5595
2	0.5655	0.579083	0.50825	0.626917	0.50825	0.526417
	0.59925		0.53925		0.53925
	0.5725		0.53175		0.53175
3	0.58525	0.6045	0.592	0.588333	0.592	0.587833
	0.62575		0.60525		0.60525
	0.6025		0.56625		0.56625
		WT	OX-P	Anti-P
	1	0.599917	0.655583	0.557417
	2	0.579083	0.626917	0.526417
	3	0.6045	0.588333	0.587833
	average	0.5945	0.623611	0.557222
	STD	0.0135465	0.0337466	0.0307088
			P Value
		OX-P & WT	0.237842
		Anti-P & WT	0.12673

## Sheet: Phloem thichness
Xlyem thichness
	WT	average	OX-P	average	Anti-P	average
1	0.113953	0.110787	0.12025	0.11825	0.1195	0.1125
	0.107658		0.117		0.10525
	0.11075		0.1175		0.11275
2	0.091	0.09775	0.11625	0.117417	0.11625	0.110917
	0.10075		0.1155		0.105
	0.1015		0.1205		0.1115
3	0.13325	0.114417	0.12175	0.120083	0.1205	0.121083
	0.1085		0.12025		0.11925
	0.1015		0.11825		0.1235
		WT	OX-P	Anti-P
	1	0.110787	0.11825	0.1125
	2	0.09775	0.117417	0.110917
	3	0.114417	0.120083	0.121083
	average	0.107651	0.118583	0.114833
	STD	0.00876469	0.00136423	0.00547025
			P Value
		OX-P & WT	0.0579835
		Anti-P & WT	0.188725
		Anti-P & OX-P	0.313459

## Sheet: fiber cell wall size
fiber cell wall size
		WT	average	OX-P	average	Anti-P	average			WT	OX-P	Anti-P
1	1	51.452	78.8286	83.774	66.4931	63.904	73.1441		1	78.8286	66.4931	73.1441
	2	44.243		86.183		74.283			2	71.0403	74.954	71.6992
	3	186.693		76.859		86.42			3	68.2934	73.9591	77.714
	4	144.74		89.35		96.892			avergage	72.7207	71.8021	74.1858
	5	105.994		60.078		67.218			STD	5.46494	4.62456	3.13979
	6	67.853		62.759		71.571
	7	101.45		73.359		67.271					P Value
	8	88.237		67.36		65.821				OX-P & WT	0.835007
	9	91.904		60.553		50.988				Anti-P & WT	0.707822
	10	79.749		72.802		87.073
	11	54.57		71.96
	12	42.159		62.199
	13	76.062		54.739
	14	85.031		75.149
	15	48.296		64.461
	16	46.476		76.386
	17	97.591		95.189
	18	64.408		19.65
	19	52.247		24.686
	20	47.416		52.366
2	1	72.778	71.0403	115.362	74.954	63.44	71.6992
	2	74.607		115.831		58.054
	3	82.84		38.265		68.836
	4	104.054		77.016		53.645
	5	91.677		109.862		88.706
	6	99.973		69.58		84.277
	7	62.714		103.695		68.836
	8	67.611		92.67		84.481
	9	78.881		69.506		75.962
	10	57.103		78.196		70.755
	11	30.248		98.626
	12	44.514		28.534
	13	24.726		25.062
	14	59.094		88.435
	15	20.486		44.673
	16	135.742		43.657
	17	129.316		109.084
	18	105.978		60.197
	19	22.919		29.186
	20	55.544		101.644
3	1	103.805	68.2934	42.249	73.9591	41.08	77.714
	2	91.009		114.274		53.707
	3	116.396		69.126		46.663
	4	55.719		63.635		86.43
	5	95.875		111.944		85.949
	6	97.288		73.33		88.417
	7	110.254		118.361		96.426
	8	100.902		95.504		85.581
	9	73.177		62.382		81.57
	10	89.454		27.336		75.279
	11	40.957		35.761		112.822
	12	105.978		51.805		78.644
	13	34.039		77.907
	14	36.817		46.688
	15	27.014		61.949
	16	28.601		102.769
	17	30.248		59.453
	18	44.514		95.482
	19	24.726		91.296
	20	59.094		77.932

## Sheet: fiber cell wall thichness
fiber cell wall thichness
		WT	average	OX-P	average	Anti-P	average				WT	OX-P	Anti-P
1	1	1.5555	1.43316	1.08825	1.41782	0.892	0.7062			1	1.43316	1.41782	0.7062
	2	0.70375		1.29925		0.731				2	1.27218	1.34461	0.69435
	3	0.9205		0.8785		0.6305				3	1.26965	1.5284	0.72085
	4	0.7195		1.00775		0.8895				average	1.325	1.43028	0.707133
	5	1.281		1.06575		0.6975				STD	0.0936836	0.0925245	0.0132746
	6	1.82		0.9425		0.7045
	7	1.12375		0.862		0.7455						P Value
	8	1.29875		1.40525		0.4515					OX-P & WT	0.238308
	9	1.67425		1.28575		0.4865					Anti-P & WT	0.000348306
	10	1.562		0.96175		0.8335
	11	1.863		1.85325
	12	1.6315		1.57375
	13	1.403		1.9355
	14	1.755		2.1775
	15	1.484		2.3035
	16	1.47275		1.94325
	17	1.67475		1.553
	18	1.477		1.59225
	19	1.70725		1.2075
	20	1.536		1.42025
2	1	1.1285	1.27218	1.209	1.34461	0.9555	0.69435
	2	1.107		1.328		1.0595
	3	0.7115		1.28675		0.5075
	4	0.945		1.49375		0.533
	5	1.0675		1.234		0.718
	6	0.8555		1.2705		0.4635
	7	0.978		1.06825		0.7715
	8	0.978		1.16425		0.714
	9	0.954		1.451		0.559
	10	0.9225		1.149		0.662
	11	1.95175		1.36225
	12	1.84725		1.18025
	13	1.8245		0.88675
	14	1.34275		1.39525
	15	1.1885		1.551
	16	1.26925		1.44125
	17	1.30775		1.732
	18	1.252		1.15025
	19	1.9055		1.70975
	20	1.90675		1.829
3	1	1.04075	1.26965	1.11825	1.5284	0.5395	0.72085
	2	1.10275		1.26175		0.492
	3	1.4075		1.169		1.007
	4	1.90125		1.16475		0.6145
	5	1.11725		0.93425		0.924
	6	1.192		0.8935		0.781
	7	1.00475		1.10875		0.7665
	8	1.03625		1.04775		0.552
	9	1.46625		1.226		0.832
	10	1.23775		1.18375		0.7
	11	1.179		1.027
	12	1.416		1.033
	13	0.97375		2.62875
	14	1.5655		2.50425
	15	1.0995		2.05525
	16	1.46825		1.708
	17	1.50725		1.149
	18	1.15625		2.46175
	19	1.401		2.40625
	20	1.12		2.487

## Sheet: physiological parameters
	untreated					MV-treated
		WT	OX-P	Anti-P			WT-M	OX-P-M	Anti-P-M
Pn	1	7.42099	8.54889	7.34827		1	4.44714	5.95299	3.1901
	2	7.70062	8.30346	7.41111		2	4.32313	6.03842	3.35082
	3	7.66333	8.05716	7.54111		3	4.46545	5.82652	3.03605
	average	7.59498	8.30317	7.4335		average	4.41191	5.93931	3.19233
	STD	0.15183	0.245864	0.0983496		STD	0.077428	0.106613	0.157397
		P Value				P Value			P Value
	OX-P & WT	0.0132123			OX-P-M & WT-M	3.63173e-05		WT-M & WT	5.44473e-06
	Anti-P & WT	0.196974			Anti-P-M & WT-M	0.000272635		OX-P-M & OX-P	0.000107043
								Anti-P-M & Anti-P	2.43447e-06
Fv/Fm	1	0.827667	0.814	0.789667		1	0.609333	0.693	0.484
	2	0.809333	0.839	0.726333		2	0.582	0.696667	0.466333
	3	0.809333	0.820333	0.813		3	0.626	0.684333	0.472
	average	0.815444	0.824444	0.776333		average	0.605778	0.691333	0.474111
	STD	0.0105848	0.0129972	0.0448454		STD	0.0222144	0.00633333	0.00902055
		P Value				P Value			P Value
	OX-P & WT	0.405019			OX-P-M & WT-M	0.00303434		WT-M & WT	0.000122707
	Anti-P & WT	0.215461			Anti-P-M & WT-M	0.000681984		OX-P-M & OX-P	9.0406e-05
								Anti-P-M & Anti-P	0.000332762
H2O2 content	1	0.4148	0.402	0.568		1	1.33004	2.33476	3.15522
	2	0.3338	0.354	0.8086		2	1.33226	2.26382	2.80387
	3	0.5234	0.578	0.6848		3	1.40193	2.33555	2.70896
	average	0.424	0.444667	0.687133		average	1.35475	2.31137	2.88935
	STD	0.0850906	0.106396	0.10742		STD	0.0333779	0.033629	0.19195
		P Value				P Value			P Value
	OX-P & WT	0.824853			OX-P-M & WT-M	8.95375e-06		WT-M & WT	6.02747e-06
	Anti-P & WT	0.0410887			Anti-P-M & WT-M	0.0137574		OX-P-M & OX-P	0.000226366
								Anti-P-M & Anti-P	0.000133573
Reduced AsA/Total AsA	1	0.586873	0.741758	0.444134		1	0.284765	0.481141	0.15
	2	0.454581	0.653753	0.339019		2	0.286422	0.411035	0.111
	3	0.492707	0.694981	0.384522		3	0.295451	0.394366	0.125
	average	0.511387	0.696831	0.389225		average	0.288879	0.428847	0.128667
	STD	0.0680953	0.0440318	0.052715		STD	0.00514405	0.0411867	0.0176711
		P Value				P Value			P Value
	OX-P & WT	0.0166643			OX-P-M & WT-M	0.00640924		WT-M & WT	0.00486646
	Anti-P & WT	0.0699126			Anti-P-M & WT-M	0.00017494		OX-P-M & OX-P	0.00188665
								Anti-P-M & Anti-P	0.00131349
NADP+/NADPH content	1	0.922	0.5667	1.136		1	1.5333	1.06667	3.39286
	2	0.9145	0.6176	1.043		2	1.46875	0.86207	3.02703
	3	0.9371	0.4082	1.024		3	1.24074	0.81081	3.25
	average	0.924533	0.530833	1.06767		average	1.41426	0.913183	3.2233
	STD	0.0115242	0.109244	0.05956		STD	0.137487	0.121078	0.164907
		P Value				P Value			P Value
	OX-P & WT	0.00342223			OX-P-M & WT-M	0.0132909		WT-M & WT	0.00531666
	Anti-P & WT	0.0153225			Anti-P-M & WT-M	0.000198807		OX-P-M & OX-P	0.0189806
								Anti-P-M & Anti-P	4.2844e-05
MDA content	1	12.254	11.1764	22.148		1	77.5385	41.2308	106.462
	2	14.412	13.03	19.6		2	71.3846	49.846	107.077
	3	10.2	12.058	20.4		3	73.8452	48.615	102.769
	average	12.2887	12.0881	20.716		average	74.2561	46.5639	105.436
	STD	2.10621	0.927167	1.30306		STD	3.09746	4.65946	2.32981
		P Value				P Value			P Value
	OX-P & WT	0.887335			OX-P-M & WT-M	0.00101695		WT-M & WT	8.82828e-06
	Anti-P & WT	0.00414547			Anti-P-M & WT-M	0.000153858		OX-P-M & OX-P	0.000230576
								Anti-P-M & Anti-P	6.55691e-07
ADP/ATP	1	0.159	0.111	0.179		1	0.137	0.184	0.259
	2	0.164	0.117	0.193		2	0.14	0.192	0.262
	3	0.141	0.0932	0.173		3	0.139	0.193	0.291
	average	0.154667	0.107067	0.181667		average	0.138667	0.189667	0.270667
	STD	0.0120968	0.0123779	0.0102632		STD	0.00136626	0.0044121	0.0158072
		P Value				P Value			P Value
	OX-P & WT	0.00888168			OX-P-M & WT-M	0.000830937		WT-M & WT	0.00973118
	Anti-P & WT	0.0420575			Anti-P-M & WT-M	0.00157181		OX-P-M & OX-P	0.0117963
								Anti-P-M & Anti-P	0.00165485

## Sheet: the distance between the pairs 
the distance between the pairs of grana membranes
nm	WT	OX	Anti	WT-MV	OX-MV	Anti-MV
1	9	8	11	20	10	NA
2	10	8	9	23	12
3	9	10	8	22	11
4	11	9	10	22	10
5	11	10	9	19	8
6	8	9	8	22	9
7	10	11	11	19	10
8	7	11	8	18	10
9	9	12	10	22	8
10	8	8	9	19	9
11	9	10	8	21	9
12	8	10	11	22	9
13	8	9	11	22	11
14	10	8	8	21	11
15	9	8	11	22	10
16	10	8	9	20	9
17	10	8	8	22	10
18	8	7	11	24	12
19	10	11	7	22	9
20	10	11	9	20	8
21	10	7	9	23	8
22	8	9	9	21	10
23	8	9	9	20	13
24	10	10	8	19	8
25	9	8	11	23	13
26	9	11	11	22	9
27	8	10	10	20	12
28	8	11	10	20	11
29	9	9	10	21	7
30	9	10	7	18	7
average	9.06667	9.33333	9.33333	20.9667	9.76667
STD	1.01483	1.34762	1.29544	1.56433	1.63335
